# Supplementary material for: Posttraumatic stress disorder (PTSD) prevalence: an umbrella review
Source: Psychol Med. 2024 Sep 26;54(15):4021–34. doi: 10.1017/S0033291724002319 (PMC11650175; doi:10.1017/S0033291724002319)
Supplement: Schincariol et al. supplementary material 3 — Schincariol et al. supplementary material [file S0033291724002319sup003.xlsx]

## Sheet: Foglio1
AMSTAR-2 CHECKLIST/ STUDY	Abbey et al. (2015)	Agbaria et al. (2021)	Alisic et al. (2014)	Al-saadi et al. (2022)	Amiri (2022)	Arora et al. (2020)	Ayano et al. (2020)	Badenes- ribera et al. (2020)	Baranyi et al. (2018)	Blackmore et al. (2020)a	Blackmore et al. (2020)b	Burgess et al. (2021)	Cabizuca et al. (2009)	Cénat et al. (2020)	Cénat et al. (2021)	Chen et al. (2015)	Cohen et al. (2015)	Cruz et al. (2020)	Dai et al. (2016)	Dai et al. (2018)	DiMaggio et al. (2006)	Dworkin (2020)	Edmondson et al. (2012)	Edmondson et al. (2013)	Fulton et al. (2015)	Gualtieri et al. (2020)	Henkelmann et al. (2020)	Hines et al. (2014)	Hoell et al. (2021)	Hoppen and Morina (2019)	Hoppen et al. (2021)	Hosseinnejad et al. (2021)	Liang et al. (2021)	Lin et al. (2018)	Loignon et al. (2019)	Morina et al. (2018)	Musanabaganwa et al. (2020)	Nagarajan et al. (2022)	Nguyen et al. (2022)	Rezayat et al. (2020)	Rodrigues et al. (2021)	Rona et al. (2016)	Sahebi et al. (2021)	Sepahvand et al. (2019)a	Sepahvand et al. (2019)b	Sepahvand et al. (2019)c	Sepahvand et al. (2019)d	Sepahvand et al. (2019)e	Sepahvand et al. (2019)f
1. Did the research questions and inclusion criteria for the review include the components of PICO?	YES	YES	YES	YES	YES	YES	YES	YES	YES	YES	YES	YES	YES	YES	YES	YES	YES	YES	YES	YES	YES	YES	YES	YES	YES	YES	YES	YES	YES	YES	YES	YES	YES	YES	YES	YES	YES	YES	YES	YES	YES	YES	YES	YES	YES	YES	YES	YES	YES
2. Did the report of the review contain an explicit statement that the review methods were established prior to the conduct of the review and did the report justify any significant deviations from the protocol?	NO	YES	NO	NO	NO	YES	YES	NO	YES	YES	YES	YES	NO	YES	YES	NO	NO	NO	NO	YES	NO	NO	NO	NO	PARTIAL YES	PARTIAL YES	YES	NO	YES	YES	YES	NO	NO	NO	NO	YES	NO	YES	YES	PARTIAL YES	NO	NO	YES	YES	YES	YES	YES	YES	YES
3. Did the review authors explain their selection of the study designs for inclusion in the review?	NOT APPLICABLE	NOT APPLICABLE	NOT APPLICABLE	NOT APPLICABLE	NOT APPLICABLE	NOT APPLICABLE	NOT APPLICABLE	NOT APPLICABLE	NOT APPLICABLE	NOT APPLICABLE	NOT APPLICABLE	NOT APPLICABLE	NOT APPLICABLE	NOT APPLICABLE	NOT APPLICABLE	NOT APPLICABLE	NOT APPLICABLE	NOT APPLICABLE	NOT APPLICABLE	NOT APPLICABLE	NOT APPLICABLE	NOT APPLICABLE	NOT APPLICABLE	NOT APPLICABLE	NOT APPLICABLE	NOT APPLICABLE	NOT APPLICABLE	NOT APPLICABLE	NOT APPLICABLE	NOT APPLICABLE	NOT APPLICABLE	NOT APPLICABLE	NOT APPLICABLE	NOT APPLICABLE	NOT APPLICABLE	NOT APPLICABLE	NOT APPLICABLE	NOT APPLICABLE	NOT APPLICABLE	NOT APPLICABLE	NOT APPLICABLE	NOT APPLICABLE	NOT APPLICABLE	NOT APPLICABLE	NOT APPLICABLE	NOT APPLICABLE	NOT APPLICABLE	NOT APPLICABLE	NOT APPLICABLE
4. Did the review authors use a comprehensive literature search strategy?	PARTIAL YES	PARTIAL YES	PARTIAL YES	PARTIAL YES	PARTIAL YES	PARTIAL YES	PARTIAL YES	PARTIAL YES	YES	YES	PARTIAL YES	PARTIAL YES	PARTIAL YES	PARTIAL YES	PARTIAL YES	PARTIAL YES	PARTIAL YES	PARTIAL YES	YES	PARTIAL YES	PARTIAL YES	PARTIAL YES	PARTIAL YES	PARTIAL YES	PARTIAL YES	YES	YES	PARTIAL YES	PARTIAL YES	PARTIAL YES	PARTIAL YES	YES	PARTIAL YES	PARTIAL YES	PARTIAL YES	PARTIAL YES	PARTIAL YES	PARTIAL YES	PARTIAL YES	PARTIAL YES	PARTIAL YES	PARTIAL YES	PARTIAL YES	PARTIAL YES	PARTIAL YES	PARTIAL YES	PARTIAL YES	PARTIAL YES	PARTIAL YES
5. Did the review authors perform study selection in duplicate?	NO	YES	YES	YES	NO	YES	NO	YES	YES	YES	YES	NO	YES	NO	YES	NO	YES	NO	YES	YES	NO	NO	YES	YES	NO	YES	YES	YES	YES	NO	YES	NO	NO	YES	NO	YES	YES	YES	YES	YES	NO	NO	NO	YES	YES	YES	YES	YES	YES
6. Did the review authors perform data extraction in duplicate?	NO	NO	YES	NO	NO	YES	YES	YES	YES	YES	YES	NO	NO	NO	NO	NO	YES	NO	YES	YES	NO	YES	NO	NO	NO	YES	YES	YES	YES	NO	YES	NO	YES	YES	NO	YES	YES	YES	YES	YES	NO	NO	NO	YES	YES	YES	YES	YES	YES
7. Did the review authors provide a list of excluded studies and justify the exclusions?	PARTIAL YES	PARTIAL YES	YES	PARTIAL YES	PARTIAL YES	PARTIAL YES	PARTIAL YES	PARTIAL YES	PARTIAL YES	PARTIAL YES	PARTIAL YES	PARTIAL YES	PARTIAL YES	NO	PARTIAL YES	PARTIAL YES	PARTIAL YES	PARTIAL YES	PARTIAL YES	YES	PARTIAL YES	PARTIAL YES	PARTIAL YES	PARTIAL YES	PARTIAL YES	PARTIAL YES	PARTIAL YES	PARTIAL YES	PARTIAL YES	PARTIAL YES	PARTIAL YES	PARTIAL YES	PARTIAL YES	PARTIAL YES	PARTIAL YES	PARTIAL YES	PARTIAL YES	PARTIAL YES	PARTIAL YES	PARTIAL YES	PARTIAL YES	PARTIAL YES	PARTIAL YES	PARTIAL YES	PARTIAL YES	PARTIAL YES	PARTIAL YES	PARTIAL YES	PARTIAL YES
8. Did the review authors describe the included studies in adequate detail?	YES	YES	YES	YES	YES	YES	YES	YES	YES	YES	YES	YES	YES	YES	YES	YES	YES	YES	YES	YES	YES	YES	YES	YES	YES	YES	YES	YES	YES	YES	YES	YES	YES	YES	YES	YES	YES	YES	YES	YES	YES	YES	YES	YES	YES	YES	YES	YES	YES
9. Did the review authors use a satisfactory technique for assessing the risk of bias (RoB) in individual studies that were included in the review?	PARTIAL YES	PARTIAL YES	YES	YES	YES	YES	YES	PARTIAL YES	YES	YES	YES	YES	NO	NO	YES	YES	NO	YES	YES	YES	NO	YES	NO	YES	NO	NO	YES	YES	YES	YES	YES	YES	YES	YES	YES	YES	YES	YES	YES	YES	NO	NO	PARTIAL YES	PARTIAL YES	PARTIAL YES	PARTIAL YES	PARTIAL YES	PARTIAL YES	PARTIAL YES
10. Did the review authors report on the sources of funding for the studies included in the review?	NO	NO	NO	NO	NO	NO	NO	NO	NO	NO	NO	NO	NO	NO	NO	NO	NO	NO	NO	NO	NO	NO	NO	NO	NO	NO	NO	NO	NO	NO	NO	NO	NO	NO	NO	NO	NO	NO	NO	NO	NO	NO	NO	NO	NO	NO	NO	NO	NO
11. If meta-analysis was performed did the review authors use appropriate methods for statistical combination of results?	YES	YES	YES	YES	YES	YES	YES	YES	YES	YES	YES	YES	YES	YES	YES	YES	YES	YES	YES	YES	YES	YES	YES	PARTIAL YES	YES	YES	YES	YES	YES	YES	YES	YES	YES	YES	YES	YES	YES	YES	YES	YES	YES	YES	YES	YES	YES	YES	YES	YES	YES
12. If meta-analysis was performed, did the review authors assess the potential impact of RoB in individual studies on the results of the meta-analysis or other evidence synthesis?	NO	YES	NO	NO	YES	YES	YES	YES	YES	YES	YES	YES	NO	NO	YES	YES	NO	NO	YES	NO	NO	NO	NO	NO	NO	NO	YES	NO	YES	NO	YES	YES	NO	YES	YES	YES	NO	YES	YES	NO	NO	NO	NO	NO	NO	NO	NO	NO	NO
13. Did the review authors account for RoB in individual studies when interpreting/ discussing the results of the review?	YES	YES	YES	YES	YES	YES	YES	YES	YES	YES	YES	YES	NO	NO	YES	YES	NO	YES	YES	YES	NO	YES	NO	YES	NO	NO	YES	YES	YES	NO	YES	NO	YES	YES	YES	YES	YES	YES	YES	NO	NO	NO	YES	YES	YES	YES	YES	YES	YES
14. Did the review authors provide a satisfactory explanation for, and discussion of, any heterogeneity observed in the results of the review?	YES	YES	NO	YES	YES	YES	YES	YES	YES	YES	YES	YES	YES	YES	YES	YES	YES	YES	YES	YES	YES	YES	NO	NO	YES	YES	YES	YES	YES	YES	YES	NO	YES	YES	NO	YES	YES	YES	YES	NO	YES	YES	YES	YES	YES	YES	YES	YES	YES
15. If they performed quantitative synthesis did the review authors carry out an adequate investigation of publication bias (small study bias) and discuss its likely impact on the results of the review?	YES	YES	YES	NO	YES	YES	YES	NO	YES	YES	YES	NO	YES	NO	YES	YES	NO	YES	YES	YES	NO	YES	YES	YES	YES	YES	YES	NO	YES	NO	YES	NO	YES	YES	YES	YES	YES	YES	YES	NO	YES	NO	YES	YES	YES	YES	YES	YES	YES
16. Did the review authors report any potential sources of conflict of interest, including any funding they received for conducting the review?	YES	YES	YES	YES	YES	YES	YES	YES	YES	YES	YES	YES	YES	YES	YES	NO	YES	YES	YES	YES	NO	YES	YES	YES	YES	YES	YES	YES	YES	YES	YES	YES	YES	YES	YES	YES	YES	YES	YES	NO	YES	YES	YES	YES	YES	YES	YES	YES	YES
FINAL EVALUATION	Moderate	Moderate	Moderate	Low	Moderate	High	Moderate	Low	High	High	High	Low	Low	Critically low	Moderate	Moderate	Critically low	Moderate	High	Moderate	Critically low	Moderate	Low	Moderate	Low	Moderate	High	Low	High	Critically low	High	Critically low	Moderate	High	Moderate	High	Moderate	High	High	Critically low	Low	Critically low	Moderate	High	High	High	High	High	High
*critical items in bold
[truncated: 16 more columns]
